# Supplementary material for: Characterization of preclinical Alzheimer’s disease model: spontaneous type 2 diabetic cynomolgus monkeys with systemic pro-inflammation, positive biomarkers and developing AD-like pathology
Source: Alzheimers Res Ther. 2024 Mar 8;16:52. doi: 10.1186/s13195-024-01416-9 (PMC10921774; doi:10.1186/s13195-024-01416-9)
Supplement: Supplementary file 1 — Supplementary Material 1 [file 13195_2024_1416_MOESM1_ESM.xls]

## Sheet: Sheet1
Supplementary Table 1. Differences in age, FPG, and lipoproteins between T2DM and control monkeys
		T2DM (n=9a, n=6b)	NC (n=9a, n=3b)	p-value
Age		19.97±3.83	17.92±7.53	0.492a
		22.17±4.88	14.67±2.49	0.063b
FPG (mmol/L)		8.13±1.73	3.66±0.84	<0.001 a
		12.03±3.03	2.64±0.25	0.002 b
T Cho (mmol/L)		2.12±0.46	2.61±0.52	0.044a
TG (mmol/L)		1.31±0.80	0.58±0.38	<0.001a
HDL-C (mmol/L)		0.79±0.32	1.16±0.28	0.003 a
LDL-C (mmol/L)		0.64±0.24	0.92±0.30	0.061 a
a, AD biomarker experiments samples. b, Histopathology experiment samples. Abbreviation: T2DM, Type 2 diabetes mellitus; FPG, fasting plasma glucose/fasting blood glucose; T Cho, total cholesterol; TG, triglyceride; HDL-C, high-density lipoprotein cholesterol; LDL-C, low-density lipoprotein-cholesterol.
