# Supplementary material for: Characterization of preclinical Alzheimer’s disease model: spontaneous type 2 diabetic cynomolgus monkeys with systemic pro-inflammation, positive biomarkers and developing AD-like pathology
Source: Alzheimers Res Ther. 2024 Mar 8;16:52. doi: 10.1186/s13195-024-01416-9 (PMC10921774; doi:10.1186/s13195-024-01416-9)
Supplement: Supplementary file 2 — Supplementary Material 2 [file 13195_2024_1416_MOESM2_ESM.xls]

## Sheet: Sheet1
Supplementary Table 2. Primary antibodies used in this study
Antibodies	Source	Identifier
Mouse anti-Aβ1-16 (6E10)	Covance	Cat # SIG-39320; RRID: AB_662798
Mouse anti-PHF-tau (Ser202, Thr205) (AT8)	Thermo Fisher Scientific	Cat # MN1020; RRID: AB_223647
Rabbit anti-GFAP	Thermo Fisher Scientific	Cat # ab16997; RRID: AB_443592
Rabbit anti-Iba1	Wako	Cat # 019-19741; RRID: AB_839504
Rabbit anti-NEUN	Millipore	Cat # ABN78; RRID: AB_10807945
Goat anti-ASC	Abcam	Cat # ab175449; RRID:
Rabbit anti-Synaptophysin	Abcam	Cat # ab32127; RRID: AB_2286949
Rabbit anti-PSD95	Abcam	Cat # ab18258; RRID: AB_444362
Rabbit anti- Thr231	Thermo Fisher Scientific	Cat # 44-746G; RRID: AB_2533742
Rabbit anti-IL-6	Proteintech	Cat # 21865-1-AP; RRID: AB_11142677
Rabbit anti-TNF Alpha	Proteintech	Cat # 17590-1-AP; RRID: AB_2271853
Rabbit anti-IL-1 Beta	Proteintech	Cat # 16806-1-AP; RRID: AB_10646432
TAU	Servicebio	Cat # GB111609; RRID: AB_3086738
ACTIN	Servicebio	Cat # GB15003; RRID: AB_3083699
Goat Anti-Mouse HRP	Servicebio	Cat # GB23301; RRID:AB_2904020
Goat Anti-Rabbit HRP	Servicebio	Cat # GB23303; RRID:AB_2811189
Goat Anti-Rabbit IgG H&L (Alexa Fluor® 488)	Abcam	Cat # ab150077; RRID: AB_2630356
Goat Anti-Mouse IgG H&L (Alexa Fluor® 488)	Abcam	Cat # ab150113; RRID: AB_2576208
Goat Anti-Rabbit IgG H&L (Alexa Fluor® 594)	Abcam	Cat # ab150080; RRID: AB_2650602
Donkey Anti-Goat IgG H&L (Alexa Fluor® 555)	Abcam	Cat # ab150130; RRID: AB_2927775
